# Supplementary material for: MUC1-C intersects chronic inflammation with epigenetic reprogramming by regulating the set1a compass complex in cancer progression
Source: Commun Biol. 2023 Oct 11;6:1030. doi: 10.1038/s42003-023-05395-9 (PMC10567710; doi:10.1038/s42003-023-05395-9)
Supplement: Supplementary file 4 — Supplementary Data 1 [file 42003_2023_5395_MOESM4_ESM.xlsx]

## Sheet: FIG. 1B 
GAPDH	Control	14.003	14.003
		14.1365	14.1365			GAPDH	MUC1					GAPDH	MUC1					GAPDH	MUC1
		14.55	14.55		control	14	22.14	8.14	1		control	14.14	22.18	8.04	1		control	14.55	22.14	7.59	1
		13.6092	13.6092		dox+7	16.72	32.75	16.03	0.00421574		dox+7	17.02	34.07	17.05	0.00193963		dox+7	17.09	33.27	16.18	0.00259509
	DOX+7	16.7199	16.7199
		17.0208	17.0208
		17.09	17.09				MUC1			Average	STDEV																gapdh	14	16.72			gapdh	17.25	15.27		gapdh	19	19.27
		17.3831	17.3831			DOX-	1	1	1	1	0				MUC1													14.14	17.02				16.08	15.71			19.22	19.22
	DOX+9	16.5649	16.5649			DOX+	0.00421574	0.00193963	0.00259509	0.00291682	0.00117166			DOX-	1													14.55	17.09				16.83	15.48			19.59	19.44
		16.5114	16.5114											DOX+	0.00291682
		16.3861	16.3861
		16.8605	16.8605																									14.23	16.9433				16.72	15.4867			19.27	19.31
MUC1	Control	22.143	22.143
		22.1751	22.1751																								MUC1	22.14	32.75			SETD!A	23.43	22.88		SETD1B	25.15	25.3
		22.8572	22.8572																									22.18	34.07				22.89	23.63			25.22	25.39
		22.7019	22.7019																									22.14	33.27				23.37	23.52			25.62	25.31
	DOX+7	32.7517	32.7517
		34.0731	34.0731
		33.2684	33.2684																									22.1533	33.3633				23.23	23.3433			25.33	25.3333
		33.047	33.047
	DOX+9	32.6233	32.6233																									7.92333	16.42				6.51	7.85667			6.06	6.02333
		33.2194	33.2194
		32.8192	32.8192																									0.00411945	1.14048e-05				0.0109722	0.00431427			0.0149885	0.0153743
		32.4841	32.4841
Gapdh	549DOX-	17.4417	17.4417		BT549			Gapdh	SETD1A						Gapdh	SETD1A						Gapdh	SETD1A					1	0.00276853				1	0.393199			1	1.02574
		17.1975	17.1975				DOX-	17.25	23.43	6.18	1			DOX-	16.08	22.89	6.81	1			DOX-	16.83	23.37	6.54	1
		17.7572	17.7572				DOX+	15.27	22.88	7.61	0.371131			DOX+	15.71	23.63	7.92	0.463294			DOX+	15.48	23.52	8.04	0.353553			DOX-	DOX+				DOX-	DOX+			DOX-	DOX+
	549DOX+	13.6448	13.6448
		14.0323	14.0323																									8.14	16.03				6.18	7.61			6.15	6.03
		14.9337	14.9337																									8.04	17.05				6.81	7.92			6	6.17
	549DOX-	17.2515	17.2515																									7.59	16.18				6.54	8.04			6.03	5.87
		16.08	16.08								SETD1A			Average	STDEV
		16.8306	16.8306							DOX-	1	1	1	1	0												POWER	0.003545	1.49448e-05			POWER	0.0137922	0.00511872		POWER	0.014082	0.0153034
	549DOX+	15.2677	15.2677							DOX+	0.371131	0.463294	0.707107	0.513844	0.173598													0.00379943	7.36951e-06				0.00891222	0.00412898			0.015625	0.0138882
		15.7149	15.7149																									0.00519018	1.3469e-05				0.0107464	0.00379943			0.0153034	0.0170983
		15.4848	15.4848
SETD1A	549DOX-	23.0104	23.0104																								AVE					AVE				AVE
		23.409	23.409							DOX-	1																0.0041782	0.84845	0.00357684			0.0111503	1.23694	0.459066		0.0150035	0.938584	1.01999
		22.7061	22.7061							DOX+	0.513844																	0.909346	0.0017638				0.799281	0.370302			1.04142	0.925662
	549DOX+	22.3566	22.3566																									1.2422	0.00322363				0.963779	0.340747			1.01999	1.13962
		21.9002	21.9002
		21.4344	21.4344		549			Gapdh	SETD1B					Gapdh	SETD1B					Gapdh	SETD1B							1	0.00285476				1	0.390039			1	1.02843
	549DOX-	22.8851	22.8851				DOX-	19	25.15	6.15	1		DOX-	19.22	25.22	6	1		DOX-	19.59	25.62	6.03	1				SD	0.211953	0.000961161			SD	0.221066	0.0615792		SD	0.0542566	0.10723
		23.4262	23.4262				DOX+	19.27	25.3	6.03	1.08673		DOX+	19.25	25.39	6.14	0.907519		DOX+	19.44	25.31	5.87	1.11729
		23.3696	23.3696																									DOX-	DOX+				DOX-	DOX+			DOX-	DOX+
	549DOX+	22.8783	22.8783
		23.5177	23.5177
		23.6335	23.6335
GAPDH	DOX-	18.9989	18.9989												SETD1B
		19.2238	19.2238				SETD1B			Average	STDEV			DOX-	1
		19.5899	19.5899			DOX-	1	1	1	1	0			DOX+	0.948578
	DOX+	19.2719	19.2719			DOX+	1.08673	0.907519	1.11729	1.03718	0.113324
		19.2486	19.2486
		19.4402	19.4402
	468 DOX-	20.7409	20.7409
		21.2234	21.2234
		21.0072	21.0072
	468 DOX+	22.608	22.608
		22.8699	22.8699
		22.3298	22.3298
SETD1B	DOX-	25.1549	25.1549
		25.2163	25.2163
		25.6152	25.6152
	DOX+	25.2971	25.2971
		25.8935	25.8935
		25.3117	25.3117
	468 DOX-	25.8	25.8
		25.8995	25.8995
		25.5489	25.5489
	468 DOX+	27.2985	27.2985
		27.2359	27.2359
		27.2616	27.2616
GAPDH	DOX-	18.9989	18.9989
		19.2238	19.2238
		19.5899	19.5899
	DOX+	19.2719	19.2719
		19.2486	19.2486
		19.4402	19.4402
	468 DOX-	20.7409	20.7409
		21.2234	21.2234
		21.0072	21.0072
	468 DOX+	22.608	22.608
		22.8699	22.8699
		22.3298	22.3298

## Sheet: FIG.1C
GAPDH	Unkn	Control	16.6666	16.6666			GAPDH	MUC1						GAPDH	MUC1					GAPDH	MUC1				GAPDH	16.67	16.67			GAPDH	16.67	16.67		GAPDH	20.74	22.61
	Unkn		16.7654	16.7654		DOX-	16.67	27.1676	10.4976	1			DOX-	16.77	25.67	8.9	1		DOX-	15.75	24.62	8.87	1			16.77	16.46				16.77	16.46			21.22	22.87
	Unkn		15.7474	15.7474		DOX+	16.6674	31.3189	14.6515	0.0561735			DOX+	16.46	31.21	14.75	0.017337		DOX+	16.6	31.33	14.73	0.0172173			15.75	16.6				15.75	16.6			21.01	22.33
	Unkn		16.8384	16.8384
	Unkn	DOX+7	16.6674	16.6674
	Unkn		16.5189	16.5189																						16.3967	16.5767				16.3967	16.5767			20.99	22.6033
	Unkn		16.6038	16.6038
	Unkn		16.4636	16.4636																					MUC1	27.27	31.32			SET1A	24.77	27.52		SET1B	25.8	27.3
	Unkn	DOX+9	18.3197	18.3197				MUC1			Average	STDEV				MUC1										25.67	31.21				25.02	27.82			25.9	27.24
	Unkn		18.3878	18.3878			DOX-	1	1	1	1	0			DOX-	1										24.62	31.33				24.83	27.46			25.55	27.26
	Unkn		18.6611	18.6611			DOX+	0.0561735	0.0214536	0.0172173	0.0316148	0.0213737			DOX+	0.0316148
	Unkn		18.6451	18.6451
MUC1	Unkn	Control	27.1676	27.1676																						25.8533	31.2867				24.8733	27.6			25.75	27.2667
	Unkn		25.6696	25.6696
	Unkn		24.6427	24.6427																						9.45667	14.71				8.47667	11.0233			4.76	4.66333
	Unkn		24.5355	24.5355
	Unkn	DOX+7	31.3189	31.3189																						0.00142318	3.7312e-05				0.00280717	0.000480448			0.036906	0.0394636
	Unkn		31.2138	31.2138
	Unkn		31.3305	31.3305																						1	0.0262174				1	0.17115			1	1.0693
	Unkn		31.1842	31.1842
	Unkn	DOX+9	31.2115	31.2115																						DOX-	DOX+				DOX-	DOX+			DOX-	DOX+
	Unkn		31.1005	31.1005
	Unkn		31.3744	31.3744			GAPDH	SETD1A						GAPDH	SETD1A					GAPDH	SETD1A					10.6	14.65				8.1	10.85			5.06	4.69
	Unkn		31.5624	31.5624		DOX-	16.67	24.77	8.1	1			DOX-	16.77	25.01	8.24	1		DOX-	15.75	24.83	9.08	1			8.9	14.75				8.25	11.36			4.68	4.37
SETD1A	Unkn	Control	24.7701	24.7701		DOX+	16.6674	27.52	10.8526	0.148379			DOX+	16.46	27.82	11.36	0.115023		DOX+	16.6	27.46	10.86	0.291183			8.87	14.73				9.08	10.86			4.54	4.93
	Unkn		25.0063	25.0063
	Unkn		25.0443	25.0443																					POWER	0.000644291	3.88965e-05			POWER	0.00364466	0.000541782		POWER	0.029977	0.0387409
	Unkn		24.8256	24.8256																						0.00209331	3.62917e-05				0.00328475	0.000380451			0.0390103	0.0483614
	Unkn	DOX+7	27.3488	27.3488																						0.00213729	3.67983e-05				0.00184777	0.00053804			0.0429857	0.0328036
	Unkn		27.5206	27.5206
	Unkn		27.821	27.821																					AVE					AVE				AVE
	Unkn		27.4622	27.4622																					0.00162496	0.396496	0.0239368			0.00292573	1.24573	0.185179		0.0373243	0.803149	1.03795
	Unkn	DOX+9	26.8429	26.8429						SET1A			Average	STDEV				SETD1A								1.28822	0.0223339				1.12271	0.130037			1.04517	1.29571
	Unkn		26.6558	26.6558					DOX-	1	1	1	1	0			DOX-	1								1.31529	0.0226456				0.631559	0.183899			1.15168	0.878881
	Unkn		26.9138	26.9138					DOX+	0.148379	0.142335	0.291183	0.193966	0.084247			DOX+	0.193966
	Unkn		26.7274	26.7274																						1	0.0229721				1	0.166372			1	1.07085
SETD1B	Unkn	DOX-	25.1549	25.1549																					SD	0.522825	0.000849898			SD	0.324954	0.0314735		SD	0.178602	0.210351
	Unkn		25.2163	25.2163		468
	Unkn		25.6152	25.6152				Gapdh	SETD1B					Gapdh	SETD1B					Gapdh	SETD1B					DOX-	DOX+				DOX-	DOX+			DOX-	DOX+
	Unkn	DOX+	25.2971	25.2971			DOX-	20.74	25.8	5.06	1		DOX-	21.22	25.9	4.68	1		DOX-	21.01	25.55	4.54	1
	Unkn		25.8935	25.8935			DOX+	22.61	27.3	4.69	1.29235		DOX+	22.87	27.24	4.37	1.23971		DOX+	22.33	27.26	4.93	0.76313
	Unkn		25.3117	25.3117
	Unkn	468 DOX-	25.8	25.8
	Unkn		25.8995	25.8995													SETD1B
	Unkn		25.5489	25.5489					SETD1B			Average	STDEV			DOX-	1
	Unkn	468 DOX+	27.2985	27.2985				DOX-	1	1	1	1	0			DOX+	1.0984
	Unkn		27.2359	27.2359				DOX+	1.29235	1.23971	0.76313	1.0984	0.291541
	Unkn		27.2616	27.2616
GAPDH	DOX-	18.9989	18.9989
		19.2238	19.2238
		19.5899	19.5899
	DOX+	19.2719	19.2719
		19.2486	19.2486
		19.4402	19.4402
	468 DOX-	20.7409	20.7409
		21.2234	21.2234
		21.0072	21.0072
	468 DOX+	22.608	22.608
		22.8699	22.8699
		22.3298	22.3298

## Sheet: FIG. 1D
GAPDH	St#1	19.309	19.309			Gapdh	MUC1					Gapdh	MUC1					Gapdh	MUC1			GAPDH	19.31	20.21			GAPDH	19.31	20.21
		19.3267	19.3267		CshRNA	19.31	26.2	6.89	1		CshRNA	19.33	26.24	6.91	1		CshRNA	19.67	26.37	6.7	1		19.33	20.22				19.33	20.22
		19.6712	19.6712		shMUC1	20.21	30.43	10.22	0.0994421		shMUC1	20.22	30.51	10.29	0.0960547		shMUC1	20.38	30.41	10.03	0.0994421		19.67	20.38				19.67	20.38
		19.8084	19.8084
	218	20.2119	20.2119
		20.2188	20.2188																				19.4367	20.27				19.4367	20.27
		20.4203	20.4203												MUC1-C
		20.3761	20.3761				MUC1-C			Average	STDEV			CshRNA	1							MUC1	26.2	30.43			SET1A	24.18	26.01
			0			CshRNA	1	1	1	1	0			shMUC1	0.0983129								26.24	30.51				24.22	26.03
			0			shMUC1	0.0994421	0.0960547	0.0994421	0.0983129	0.00195569												26.37	30.41				24.11	26.14
			0
			0
MUC1-C	St#1	26.1998	26.1998																				26.27	30.45				24.17	26.06
		26.2372	26.2372
		26.4458	26.4458																				6.83333	10.18				4.73333	5.79
		26.3726	26.3726
	218	30.4321	30.4321																				0.00876923	0.000862015				0.0375945	0.0180733
		30.513	30.513
		30.4118	30.4118																				1	0.0982999				1	0.480742
		30.3906	30.3906
			0																				CSHRNA	SHMUC1				CSHRNA	SHMUC1
			0
			0																				6.89	10.22				4.87	5.8
			0																				6.91	10.29				4.89	5.81
SET1A	St#1	24.1077	24.1077			Gapdh	SET1A					Gapdh	SET1A					Gapdh	SET1A				6.7	10.03				4.44	5.76
		24.1804	24.1804		CshRNA	19.31	24.18	4.87	1		CshRNA	19.33	24.22	4.89	1		CshRNA	19.67	24.11	4.44	1
		24.2185	24.2185		shMUC1	20.21	26.01	5.8	0.524858		shMUC1	20.22	26.03	5.81	0.528509		shMUC1	20.38	26.14	5.76	0.400535	POWER	0.00843147	0.000838443			POWER	0.0341967	0.0179484
		24.1807	24.1807																				0.00831539	0.000798732				0.0337259	0.0178244
	218	26.0128	26.0128																				0.00961832	0.000956465				0.0460709	0.018453
		26.0411	26.0411
		26.0293	26.0293																			AVE					AVE
		26.1393	26.1393																			0.00878839	0.959387	0.0954034			0.0379978	0.899964	0.472354
			0																				0.946179	0.0908849				0.887574	0.469091
			0												SET1A								1.09443	0.108833				1.21246	0.485633
			0				SET1A			Average	STDEV			CshRNA	1
			0			CshRNA	1	1	1	1	0			shMUC1	0.491272								1	0.0983737				1	0.475693
			0			shMUC1	0.524858	0.528509	0.420448	0.491272	0.0613622											SD	0.0820484	0.00933532			SD	0.184102	0.00876212
			0
			0																				DOX-	DOX+				DOX-	DOX+
			0

## Sheet: Fig. 1F
	Gapdh	Control		21.19	21.1941				0	60					549	GAPDH	MUC1				549	GAPDH	MUC1				549	GAPDH	MUC1				549	GAPDH	MUC1								GAPDH	20.96	21.39			GAPDH	20.96
				20.9583	20.9583				0	60					control	20.96	24.13	3.17	1		control	21.19	25.02	3.83	1		control	14.07	21.92	7.85	1		control	20.97	24.38	3.41	1							21.19	21.66				21.19
				20.9739	20.9739				0	60					24h	21.39	27.62	6.23	0.119908		24h	21.66	27.54	5.88	0.241484		24h	16.07	25.16	9.09	0.423373		24h	21.78	27.95	6.17	0.147624							20.97	21.78				20.97
				20.3213	20.3213				0	60
		48h		21.3942	21.3942				0	60
				21.6559	21.6559				0	60																																		21.04	21.61				21.04
				21.7795	21.7795				0	60
				23.6113	23.6113				0	60															MUC1																		MUC1	24.13	27.62			SET1A	24.13
		96h		23.2221	23.2221				0	60							MUC1			Average	STDEV			DMSO	1																			25.02	27.54				24.15
				22.4532	22.4532				0	60						Control	1	1	1	1	0			GO203	0.178633																			24.38	27.95				24.25
				23.566	23.566				0	60						MUC1	0.119908	0.241484	0.147624	0.169672	0.0637163
				23.854	23.854				0	60
	MUC1-C	Control		24.1343	24.1343				0	60																																		24.51	27.7033				24.1767
				25.0213	25.0213				0	60
				24.3834	24.3834				0	60																																		3.47	6.09333				3.13667
				25.3578	25.3578				0	60
		48h		27.6203	27.6203				0	60																																		0.0902456	0.0146462				0.113702
				27.5448	27.5448				0	60
				27.9548	27.9548				0	60																																		1	0.162292				1
				28.4704	28.4704				0	60
		96h		28.8549	28.8549				0	60																																		DMSO	GO203				DMSO
				30.2976	30.2976				0	60
				27.3714	27.3714				0	60																																		3.17	6.23				3.17
				26.7439	26.7439				0	60																																		3.83	5.88				2.96
	SET1A	Control		24.2496	24.2496				0	60																																		3.41	6.17				3.28
				24.1284	24.1284				0	60					549	GAPDH	SET1A				549	GAPDH	SET1A				549	GAPDH	SET1A
				24.1516	24.1516				0	60					control	20.96	24.13	3.17	1		control	21.19	24.15	2.96	1		control	20.97	24.25	3.28	1												POWER	0.111105	0.0133224			POWER	0.111105
				25.1265	25.1265				0	60					24h	21.39	24.88	3.49	0.80107		24h	21.66	25.04	3.38	0.747425		24h	21.78	25.28	3.5	0.858565													0.0703162	0.0169802				0.128514
		48h		24.2397	24.2397				0	60																																		0.0940779	0.0138882				0.102949
				25.2705	25.2705				0	60
				25.0372	25.0372				0	60																																	AVE					AVE
				24.8754	24.8754				0	60																																	0.0918331	1.20986	0.145072			0.114189	0.972991
		96h		24.0346	24.0346				0	60																																		0.765695	0.184903				1.12545
				24.2383	24.2383				0	60																																		1.02444	0.151233				0.901562
				24.5425	24.5425				0	60														SET1A
				23.6826	23.6826				0	60						MUC1			Average	STDEV			DMSO	1																				1	0.160403				1
	WDR5	Control		22	22				0	60					Control	1	1	1	1	0			GO203	0.802353																			SD	0.22309	0.0214405			SD	0.11436
				22.908	22.908				0	60					MUC1	0.80107	0.747425	0.858565	0.802353	0.0555815
				22.6944	22.6944				0	60																																		DMSO	GO203				DMSO
				22.1612	22.1612				0	60
		48h		24.5713	24.5713				0	60
				24.3677	24.3677				0	60
				23.3526	23.3526				0	60
				23.824	23.824				0	60
		96h		22.9186	22.9186				0	60
				22.4192	22.4192				0	60
				23.4472	23.4472				0	60
				23.403	23.403				0	60
	RBBP5	Control		24.5066	24.5066				0	60					549	GAPDH	WDR5				549	GAPDH	WDR5				549	GAPDH	WDR5
				24.8036	24.8036				0	60					control	20.96	22	1.04	1		control	21.19	22.91	1.72	1		control	20.97	22.16	1.19	1
				24.0476	24.0476				0	60					24h	21.39	24.57	3.18	0.22688		24h	21.66	23.82	2.16	0.737135		24h	21.78	24.37	2.59	0.378929
				24.5005	24.5005				0	60
		48h		25.9044	25.9044				0	60
				25.8907	25.8907				0	60
				25.801	25.801				0	60
				23.6335	23.6335				0	60
		96h		24.2515	24.2515				0	60
				24.8012	24.8012				0	60														WDR5
				24.351	24.351				0	60						WDR5			Average	STDEV			DMSO	1
				24.7269	24.7269				0	60					Control	1	1	1	1	0			GO203	0.447648
	Ash2L	Control		23.5639	23.5639				0	60					MUC1	0.22688	0.737135	0.378929	0.447648	0.261977
				23.7729	23.7729				0	60
				23.5609	23.5609				0	60
				23.8415	23.8415				0	60
		48h		25.1202	25.1202				0	60
				24.691	24.691				0	60
				24.66	24.66				0	60
				24.4487	24.4487				0	60
		96h		23.2093	23.2093				0	60
				23.2004	23.2004				0	60
				22.8994	22.8994				0	60
				23.3821	23.3821				0	60
					0			0	0	60
					0			0	0	60
					0			0	0	60
					0			0	0	60
					0			0	0	60
					0			0	0	60
					0			0	0	60
					0			0	0	60
					0			0	0	60
					0			0	0	60
					0			0	0	60					549	GAPDH	RBBP5				549	GAPDH	RBBp5				549	GAPDH	RBBp5
					0			0	0	60					control	20.96	24.5	3.54	1		control	23.19	24.8	1.61	1		control	20.97	24.05	3.08	1
					0			0	0	60					24h	21.39	25.8	4.41	0.547147		24h	22.66	25.904	3.244	0.322194		24h	21.78	25.89	4.11	0.48971
					0			0	0	60
					0			0	0	60
					0			0	0	60
					0			0	0	60
					0			0	0	60
					0			0	0	60
					0			0	0	60														RBBP5
					0			0	0	60						RBBP5			Average	STDEV			DMSO	1
					0			0	0	60					Control	1	1	1	1	0			GO203	0.453017
					0			0	0	60					MUC1	0.547147	0.322194	0.48971	0.453017	0.116879
					0			0	0	60
[truncated: 1 more columns]

## Sheet: FIG.2A
	Target	Sample	Biological Set Name	Cq	Starting Quantity (SQ)	Log Starting Quantity	SQ Mean	SQ Std. Dev	Set Point	Well Note
	GAPDH	Control		14.291				0	60																										GAPDH	14.29	16.72			GAPDH	14.29	16.72				GAPDH	19	19.27
				14.1365				0	60																											14.14	17.02				14.14	17.02					19.22	19.25
				14.55				0	60																											14.55	17.09				14.55	17.09					19.59	19.44
				13.6092				0	60
		DOX+7		16.7199				0	60
				17.0208				0	60																											14.3267	16.9433				14.3267	16.9433					19.27	19.32
				17.09				0	60
				17.3831				0	60																										WDR5	21.99	25.21			RBBP5	22.47	25.66				DPY30	26.28	27.76
		DOX+9		16.5649				0	60																											21.74	25.26				22.35	25.67					26.32	27.48
				16.5114				0	60																											21.82	25.29				22.37	25.65					26.56	27.45
				16.3861				0	60
				16.8605				0	60
	MUC1	Control		22.143				0	60																											21.85	25.2533				22.3967	25.66					26.3867	27.5633
				22.1751				0	60
				22.8572				0	60																											7.52333	8.31				8.07	8.71667					7.11667	8.24333
				22.7019				0	60
		DOX+7		32.7517				0	60					GAPDH	WDR5					GAPDH	WDR5					GAPDH	WDR5									0.00543564	0.00315094				0.00372124	0.00237696					0.0072056	0.00329997
				34.0731				0	60				control	14.29	21.99	7.7	1		control	14.14	21.74	7.6	1		control	14.55	21.82	7.27	1
				33.2684				0	60				dox+7	16.72	25.21	8.49	0.578344		dox+7	17.02	25.26	8.24	0.641713		dox+7	17.09	25.29	8.2	0.524858							1	0.579682				1	0.638754					1	0.457973
				33.047				0	60
		DOX+9		32.6233				0	60																											DOX-	DOX+				DOX-	DOX+					DOX-	DOX+
				33.2194				0	60
				32.8192				0	60																											7.7	8.49				8.18	8.94					7.28	8.49
				32.4841				0	60																											7.6	8.24				8.21	8.65					7.1	8.23
	p65	Control		21.9765				0	60																											7.27	8.2				7.82	8.56					6.97	8.01
				21.817				0	60						WDR5			Average	STDEV
				21.704				0	60					DOX-	1	1	1	1	0				WDR5												POWER	0.00480916	0.00278135			POWER	0.00344806	0.00203607				POWER	0.0064343	0.00278135
				21.5205				0	60					DOX+	0.578344	0.641713	0.524858	0.581638	0.0584969			DOX-	1													0.00515433	0.0033076				0.0033771	0.00248938					0.00728932	0.00333061
		DOX+7		25.4247				0	60													DOX+	0.581638													0.00647906	0.00340059				0.00442533	0.00264962					0.00797666	0.00387927
				24.7773				0	60
				24.4958				0	60																										AVE					AVE						AVE
				24.8186				0	60																										0.00548085	0.877448	0.507467			0.00375016	0.919443	0.542928				0.00723343	0.889524	0.384513
		DOX+9		23.3139				0	60																											0.940425	0.603483				0.900521	0.663805					1.00773	0.460446
				23.434				0	60																											1.18213	0.620449				1.18004	0.706534					1.10275	0.536297
				23.1768				0	60
				23.4282				0	60																											1	0.577133				1	0.637756					1	0.460419
	WDR5	Control		21.9872				0	60																										SD	0.160839	0.0609262			SD	0.156203	0.0848571				SD	0.106823	0.0758921
				21.3684				0	60
				21.8231				0	60																											DOX-	DOX+				DOX-	DOX+					DOX-	DOX+
				21.736				0	60
		DOX+7		25.2122				0	60
				25.2633				0	60
				25.108				0	60
				25.2895				0	60
		DOX+9		23.5963				0	60
				23.5174				0	60
				23.5914				0	60
				23.8368				0	60
	RBBP5	Control		23.6524				0	60					GAPDH	RBBP5					GAPDH	RBBP5					GAPDH	RBBP5
				22.4661				0	60				control	14.29	22.47	8.18	1		control	14.14	22.35	8.21	1		control	14.55	22.37	7.82	1
				22.3498				0	60				dox+7	16.72	25.66	8.94	0.590496		dox+7	17.02	25.67	8.65	0.737135		dox+7	17.09	25.65	8.56	0.598739
				22.3662				0	60
		DOX+7		25.3681				0	60
				25.6496				0	60
				25.6669				0	60								RBBP5			Average	STDEV				RBBP5
				25.6529				0	60							DOX-	1	1	1	1	0			DOX-	1
		DOX+9		23.9199				0	60							DOX+	0.590496	0.737135	0.598739	0.642123	0.0823853			DOX+	0.642123
				23.9893				0	60
				24.1141				0	60
				24.1124				0	60
	Ash2L	Control		21.3674				0	60
				21.3986				0	60
				21.33				0	60
				21.2573				0	60
		DOX+7		21.8322				0	60
				22.0535				0	60
				22.0914				0	60
				22.051				0	60
		DOX+9		22.4894				0	60
				22.6249				0	60
				22.478				0	60
				22.9578				0	60
	SETD1A	Control		24.1827				0	60
				24.2425				0	60
				24.5869				0	60
				24.2168				0	60
		DOX+7		25.8031				0	60
				25.8312				0	60
				25.7906				0	60
				26.1039				0	60
		DOX+9		24.548				0	60
				24.4932				0	60
				24.6529				0	60
				24.5609				0	60
							0	0	60
							0	0	60
							0	0	60
							0	0	60
							0	0	60
							0	0	60
							0	0	60
							0	0	60
							0	0	60
							0	0	60
							0	0	60
							0	0	60
	Gapdh	DOX-	15.1887	15.1887
			14.5622	14.5622
			14.7007	14.7007
			15.0362	15.0362		GAPDH	Ash2L					GAPDH	Ash2L					GAPDH	Ash2L					GAPDH	Ash2L
		DOX+	15.1137	15.1137	control	15.19	22.49	7.3	1		control	14.56	22.52	7.96	1		control	15.04	22.39	7.35	1		control	14.7	22.49	7.79	1
			15.2668	15.2668	dox+7	15.11	22.17	7.06	1.18099		dox+7	15.27	22.43	7.16	1.7411		dox+7	15.4	22.58	7.18	1.12506		dox+7	15.4	22.35	6.95	1.79005
			15.4006	15.4006
			14.8216	14.8216
				0
				0
				0
				0					Ash2L
	ASH2L		22.3874	22.3874				DOX-	1	1							Ash2L
		DOX-	22.4936	22.4936				DOX+	1.18099	1.7411						DOX-	1
			22.5166	22.5166												DOX+	1.55207
			22.5834	22.5834
			22.4309	22.4309								Ash2L			Average	STDEV
		DOX+	22.1699	22.1699							DOX-	1	1	1	1	0
			21.3495	21.3495							DOX+	1.7411	1.79005	1.12506	1.55207	0.340675
			22.5783	22.5783
				0
				0
				0
				0
	GAPDH	DOX-		18.9989
				19.2238
				19.5899										Gapdh	DPY30					Gapdh	DPY30					Gapdh	DPY30
		DOX+		19.2719									DOX-	19	26.28	7.28	1		DOX-	19.22	26.32	7.1	1		DOX-	19.59	26.56	6.97	1
				19.2486									DOX+	19.27	27.76	8.49	0.432269		DOX+	19.25	27.48	8.23	0.456916		DOX+	19.44	27.45	8.01	0.486327
				19.4402
		468 DOX-		20.7409
				21.2234
				21.0072																			DPY30
		468 DOX+		22.608											DPY30			Average	STDEV			DOX-	1
				22.8699										DOX-	1	1	1	1	0			DOX+	0.458504
				22.3298										DOX+	0.432269	0.456916	0.486327	0.458504	0.0270644
	DPY30	DOX-		26.2812
				26.3241
				26.5611
		DOX+		27.7556
				27.4819
				27.4541
		468 DOX-		25.3798
				25.4879
				25.3376
		468 DOX+		27.9033
				27.9542
				28.0964

## Sheet: FIG. 2B
	GAPDH	Control		16.6666				0	60						GAPDH	MUC1	p65	wdr5																	GAPDH	16.67	16.6674			GAPDH	16.67	16.6674				GAPDH	20.74	22.61
				16.7654				0	60					control	16.67	25.67	21.27	22.09	9	1	4.6	1	5.42	1												16.77	16.52				16.77	16.52					21.22	22.87
				15.7474				0	60					dox+7	16.67	31.32	26.42	24.8	14.65	0.019915	9.75	0.0281641	8.13	0.15283												16.84	16.6				16.84	16.6					21.01	22.33
				16.8384				0	60					dox+9	18.32	31.21	24.92	25.05	12.89	0.0674518	6.6	0.25	6.73	0.403321
		DOX+7		16.6674				0	60
				16.5189				0	60																											16.76	16.5958				16.76	16.5958					20.99	22.6033
				16.6038				0	60
				16.4636				0	60																										WDR5	22.09	24.8			RBBP5	23.2477	26.1684				DPY30	25.8	27.9
		DOX+9		18.3197				0	60																											22.28	24.87				23.4199	26.2899					25.9	27.95
				18.3878				0	60						GAPDH	MUC1						GAPDH	MUC1						GAPDH	MUC1						22.9	25.07				23.524	26.3816					25.55	28.1
				18.6611				0	60					DOX-	16.67	27.1676	10.4976	1			DOX-	16.67	25.67	9	1			DOX-	15.75	24.62	8.87	1
				18.6451				0	60					DOX+	16.6674	31.3189	14.6515	0.0561735			DOX+	16.6674	31.21	14.5426	0.0214536			DOX+	16.6	31.33	14.73	0.0172173
	MUC1	Control		27.1676				0	60																											22.4233	24.9133				23.3972	26.28					25.75	27.9833
				25.6696				0	60
				24.6427				0	60																											5.66333	8.31755				6.63718	9.68418					4.76	5.38
				24.5355				0	60
		DOX+7		31.3189				0	60																											0.0197318	0.00313451				0.0100464	0.00121555					0.036906	0.0240137
				31.2138				0	60							MUC1			Average	STDEV				MUC1
				31.3305				0	60						DOX-	1	1	1	1	0			DOX-	1												1	0.158856				1	0.120994					1	0.650671
				31.1842				0	60						DOX+	0.0561735	0.0214536	0.0172173	0.0316148	0.0213737			DOX+	0.0316148
		DOX+9		31.2115				0	60																											DOX-	DOX+				DOX-	DOX+					DOX-	DOX+
				31.1005				0	60
				31.3744				0	60																											5.42	8.13264				6.57768	9.50102					5.06	5.29
				31.5624				0	60																											5.51	8.35				6.64991	9.76994					4.68	5.08
	p65	Control		21.2728				0	60																											6.06	8.47				6.68396	9.78157					4.54	5.77
				21.3627				0	60
				21.7664				0	60																										POWER	0.023357	0.00356313			POWER	0.0104694	0.00138009				POWER	0.029977	0.0255594
				22.0439				0	60																											0.0219445	0.00306478				0.00995812	0.00114539					0.0390103	0.0295643
		DOX+7		26.419				0	60																											0.0149885	0.00282017				0.00972588	0.0011362					0.0429857	0.0183255
				26.468				0	60
				26.5104				0	60																										AVE					AVE						AVE
				26.5664				0	60																										0.0200967	1.16223	0.1773			0.0100511	1.04161	0.137307				0.0373243	0.803149	0.684793
		DOX+9		24.9225				0	60																											1.09195	0.152502				0.990747	0.113956					1.04517	0.792092
				25.0941				0	60																											0.745821	0.140331				0.967641	0.113042					1.15168	0.490981
				25.2817				0	60
				25.3573				0	60							GAPDH	WDR5						GAPDH	WDR5						GAPDH	WDR5					1	0.156711				1	0.121435					1	0.655955
	WDR5	Control		22.0871				0	60						DOX-	16.67	22.09	5.42	1			DOX-	16.77	22.28	5.51	1			DOX-	16.84	22.9	6.06	1		SD	0.222914	0.0188406			SD	0.0378438	0.0137532				SD	0.178602	0.152613
				22.276				0	60						DOX+	16.6674	24.8	8.13264	0.152551			DOX+	16.52	24.87	8.35	0.139661			DOX+	16.6	25.07	8.47	0.188156
				22.8955				0	60																											DOX-	DOX+				DOX-	DOX+					DOX-	DOX+
				22.7707				0	60
		DOX+7		24.803				0	60
				24.8737				0	60
				24.8288				0	60
				25.0665				0	60
		DOX+9		25.0479				0	60								WDR5			Average	STDEV				WDR5
				25.21				0	60							DOX-	1	1	1	1	0			DOX-	1
				25.1211				0	60							DOX+	0.152551	0.165782	0.400535	0.239623	0.139511			DOX+	0.239623
				25.2751				0	60
	RBBP5	Control		23.2477				0	60
				23.4199				0	60
				23.524				0	60
				23.5568				0	60
		DOX+7		26.1684				0	60
				26.2899				0	60
				26.3816				0	60
				26.3996				0	60					GAPDH	RBBP5						GAPDH	RBBP5						GAPDH	RBBP5
		DOX+9		25.7005				0	60				DOX-	16.67	23.2477	6.57768	1			DOX-	16.77	23.4199	6.64991	1			DOX-	16.84	23.524	6.68396	1
				25.4354				0	60				DOX+	16.6674	26.1684	9.50102	0.131822			DOX+	16.52	26.2899	9.76994	0.115021			DOX+	16.6	26.3816	9.78157	0.116822
				25.5851				0	60
				25.7324				0	60
	Ash2L	Control		24.0313				0	60
				24.0833				0	60
				24.0296				0	60								RBBP5			Average	STDEV				RBBP5
				24.4238				0	60							DOX-	1	1	1	1	0			DOX-	1
		DOX+7		23.412				0	60							DOX+	0.131822	0.136534	0.248684	0.172347	0.0661523			DOX+	0.172347
				23.5426				0	60
				24.2092				0	60
				23.6158				0	60
		DOX+9		25.4129				0	60
				25.4044				0	60
				25.3232				0	60
				25.4848				0	60
	SETD1A	Control		24.7701				0	60
				25.0063				0	60
				25.0443				0	60
				24.8256				0	60
		DOX+7		27.3488				0	60					GAPDH	Ash2L						GAPDH	Ash2L						GAPDH	Ash2L
				27.5206				0	60				DOX-	16.67	24.03	7.36	1			DOX-	16.77	24.08	7.31	1			DOX-	16.84	24.03	7.19	1
				27.821				0	60				DOX+	16.6674	23.54	6.87264	1.40188			DOX+	16.52	23.62	7.1	1.15669			DOX+	16.6	24.21	7.61	0.747425
				27.4622				0	60
		DOX+9		26.8429				0	60
				26.6558				0	60
				26.9138				0	60
				26.7274				0	60								Ash2L			Average	STDEV				Ash2L
							0	0	60							DOX-	1	1	1	1	0			DOX-	1
							0	0	60							DOX+	1.40188	1.37303	1.59107	1.45533	0.118441			DOX+	1.45533
							0	0	60
							0	0	60
							0	0	60
							0	0	60
							0	0	60
							0	0	60
							0	0	60
							0	0	60
							0	0	60
							0	0	60
	GAPDH	DOX-		18.9989
				19.2238											Gapdh	DPY30					Gapdh	DPY30					Gapdh	DPY30
				19.5899										DOX-	20.74	25.8	5.06	1		DOX-	21.22	25.9	4.68	1		DOX-	21.01	25.55	4.54	1
		DOX+		19.2719										DOX+	22.61	27.9	5.29	0.852635		DOX+	22.87	27.95	5.08	0.757858		DOX+	22.33	28.1	5.77	0.426317
				19.2486
				19.4402
		468 DOX-		20.7409
				21.2234																				DPY30
				21.0072												DPY30			Average	STDEV			DOX-	1
		468 DOX+		22.608											DOX-	1	1	1	1	0			DOX+	0.678937
				22.8699											DOX+	0.852635	0.757858	0.426317	0.678937	0.223848
				22.3298
	DPY30	DOX-		26.2812
				26.3241
				26.5611
		DOX+		27.7556
				27.4819
				27.4541
		468 DOX-		25.3798
				25.4879
				25.3376
		468 DOX+		27.9033
				27.9542
				28.0964

## Sheet: FIG. 2 C
	GAPDH	St#1		19.309				0	60																																	GAPDH	19.31	20.21			GAPDH	19.31	20.21
				19.3267				0	60																																		19.33	20.22				19.33	20.22
				19.6712				0	60																																		19.67	20.38				19.67	20.38
				19.8084				0	60
		218		20.2119				0	60
				20.2188				0	60																																		19.4367	20.27				19.4367	20.27
				20.4203				0	60
				20.3761				0	60																																	WDR5	22.28	23.99			RBBP5	23.57	25.45
								0	60																																		22.31	24.12				23.7	25.47
								0	60																																		22.37	24.06				23.73	25.47
							0	0	60
							0	0	60
	MUC1-C	St#1		26.1998				0	60																																		22.32	24.0567				23.6667	25.4633
				26.2372				0	60
				26.4458				0	60																																		2.88333	3.78667				4.23	5.19333
				26.3726				0	60
		218		30.4321				0	60																																		0.135528	0.0724602				0.0532897	0.0273307
				30.513				0	60
				30.4118				0	60																																		1	0.53465				1	0.512871
				30.3906				0	60
							0	0	60																																		st#1	st#218				st#1	st#218
							0	0	60
							0	0	60																																		2.97	3.78				4.26	5.24
							0	0	60																																		2.98	3.9				4.37	5.25
	WDR5	St#1		22.2849				0	60																																		2.7	3.68				4.06	5.09
				22.3085				0	60					Gapdh	WDR5					Gapdh	WDR5					Gapdh	WDR5
				22.3814				0	60				CshRNA	19.31	22.28	2.97	1		CshRNA	19.33	22.31	2.98	1		CshRNA	19.67	22.37	2.7	1													POWER	0.127627	0.0727958			POWER	0.052193	0.0264608
				22.3662				0	60				shMUC1	20.21	23.99	3.78	0.570382		shMUC1	20.22	24.12	3.9	0.528509		shMUC1	20.38	24.06	3.68	0.50698														0.126745	0.0669858				0.0483614	0.026278
		218		23.9904				0	60																																		0.153893	0.0780207				0.059954	0.0293601
				23.8919				0	60
				24.116				0	60														WDR5																			AVE					AVE
				24.0595				0	60						WDR5			Average	STDEV			CshRNA	1																			0.136088	0.937822	0.534917			0.0535028	0.975519	0.494568
							0	0	60					CshRNA	1	1	1	1	0			shMUC1	0.53529																				0.931344	0.492224				0.903904	0.491152
							0	0	60					shMUC1	0.570382	0.528509	0.50698	0.53529	0.0322404																								1.13083	0.57331				1.12058	0.548758
							0	0	60
							0	0	60																																		1	0.533483				1	0.511493
	RBBP5	St#1		23.8719				0	60																																	SD	0.113351	0.0405619			SD	0.110391	0.0323177
				23.6991				0	60
				23.7261				0	60					Gapdh	RBBP5					Gapdh	RBBP5					Gapdh	RBBP5																st#1	st#218				st#1	st#218
				23.5677				0	60				CshRNA	19.31	23.57	4.26	1		CshRNA	19.33	23.7	4.37	1		CshRNA	19.67	23.73	4.06	1
		218		25.383				0	60				shMUC1	20.21	25.45	5.24	0.50698		shMUC1	20.22	25.47	5.25	0.543367		shMUC1	20.38	25.47	5.09	0.48971
				25.4467				0	60
				25.4711				0	60
				25.4736				0	60														RBBP5
							0	0	60						RBBP5			Average	STDEV			CshRNA	1
							0	0	60					CshRNA	1	1	1	1	0			shMUC1	0.513352
							0	0	60					shMUC1	0.50698	0.543367	0.48971	0.513352	0.0273904
							0	0	60
	SET1A	St#1		25.1077				0	60					Gapdh	SET1A					Gapdh	SET1A					Gapdh	SET1A
				24.1804				0	60				CshRNA	19.31	24.18	4.87	1		CshRNA	19.33	24.22	4.89	1		CshRNA	19.67	24.18	4.51	1
				24.2185				0	60				shMUC1	20.21	26.01	5.8	0.524858		shMUC1	20.22	26.03	5.81	0.528509		shMUC1	20.38	26.14	5.76	0.420448
				24.1807				0	60
		218		26.0128				0	60
				26.0411				0	60
				26.0293				0	60
				26.1393				0	60
							0	0	60
							0	0	60
							0	0	60
							0	0	60
							0	0	60
							0	0	60
							0	0	60
							0	0	60
							0	0	60
							0	0	60
							0	0	60
							0	0	60
							0	0	60
							0	0	60
							0	0	60
							0	0	60
							0	0	60
							0	0	60
							0	0	60
							0	0	60
							0	0	60
							0	0	60
							0	0	60
							0	0	60
							0	0	60
							0	0	60
							0	0	60
							0	0	60
							0	0	60
							0	0	60
							0	0	60
							0	0	60
							0	0	60
							0	0	60
							0	0	60
							0	0	60
							0	0	60
							0	0	60
							0	0	60
							0	0	60

## Sheet: FIG. 2E
	Gapdh	Control		23.19				0	60
				20.9583				0	60
				20.9739				0	60
				20.3213				0	60
		48h		21.3942				0	60
				22.6559				0	60
				22.7795				0	60
				23.6113				0	60					549	GAPDH	WDR5				549	GAPDH	WDR5				549	GAPDH	WDR5																GAPDH	20.96	21.39
		96h		23.2221				0	60					control	20.96	22	1.04	1		control	21.19	22.91	1.72	1		control	20.97	22.16	1.19	1															21.19	21.66
				22.4532				0	60					48h	21.39	24.57	3.18	0.22688		48h	21.66	23.82	2.16	0.737135		48h	21.78	24.37	2.59	0.378929															20.97	21.78
				23.566				0	60
				23.854				0	60
	MUC1-C	Control		24.1343				0	60																																				21.04	21.61
				25.0213				0	60
				24.3834				0	60																																			WDR5	22	24.57
				25.3578				0	60																																				22.91	23.82
		48h		27.6203				0	60														WDR5																						22.16	24.37
				27.5448				0	60						WDR5			Average	STDEV			DMSO	1
				27.9548				0	60					Control	1	1	1	1	0			GO203	0.447648
				28.4704				0	60					MUC1	0.22688	0.737135	0.378929	0.447648	0.261977																										22.3567	24.2533
		96h		28.8549				0	60
				30.2976				0	60																																				1.31667	2.64333
				27.3714				0	60
				26.7439				0	60																																				0.401461	0.160058
	SET1A	Control		24.496				0	60
				24.1284				0	60																																				1	0.398688
				24.1516				0	60
				25.1265				0	60																																				DMSO	GO203
		48h		24.2397				0	60
				24.2705				0	60																																				1.04	3.18
				25.0372				0	60																																				1.72	2.16
				24.8754				0	60																																				1.19	2.59
		96h		24.0346				0	60
				24.2383				0	60																																			POWER	0.486327	0.110338
				24.5425				0	60																																				0.303549	0.223756
				23.6826				0	60																																				0.438303	0.166086
	WDR5	Control		22.0034				0	60
				22.908				0	60																																			AVE
				22.6944				0	60																																			0.409393	1.18792	0.269516
				22.0161				0	60																																				0.74146	0.546556
		48h		24.5713				0	60																																				1.07062	0.405688
				24.3677				0	60					549	GAPDH	RBBP5				549	GAPDH	RBBp5				549	GAPDH	RBBp5
				23.3526				0	60					control	20.96	24.5	3.54	1		control	23.19	24.8	1.61	1		control	20.97	24.05	3.08	1															1	0.407253
				23.824				0	60					48h	21.39	25.8	4.41	0.547147		48h	22.66	25.904	3.244	0.322194		48h	21.78	25.89	4.11	0.48971														SD	0.231457	0.138527
		96h		22.9186				0	60
				22.4192				0	60																																				DMSO	GO203
				23.4472				0	60
				23.403				0	60
	RBBP5	Control		24.5066				0	60																																								GAPDH
				24.8036				0	60
				24.0476				0	60														RBBP5
				24.5005				0	60						RBBP5			Average	STDEV			DMSO	1
		48h		25.9044				0	60					Control	1	1	1	1	0			GO203	0.453017
				25.8907				0	60					MUC1	0.547147	0.322194	0.48971	0.453017	0.116879
				25.801				0	60
				23.6335				0	60																																								RBBP5
		96h		24.2515				0	60
				24.8012				0	60
				24.351				0	60
				24.7269				0	60
	Ash2L	Control		23.5639				0	60
				23.7729				0	60
				23.5609				0	60
				23.8415				0	60
		48h		25.1202				0	60
				24.691				0	60
				24.66				0	60
				24.4487				0	60
		96h		23.2093				0	60
				23.2004				0	60
				22.8994				0	60
				23.3821				0	60
							0	0	60
							0	0	60
							0	0	60																																								POWER
							0	0	60
							0	0	60
							0	0	60
							0	0	60																																								AVE
							0	0	60																																								0.0953761
							0	0	60
							0	0	60
							0	0	60
							0	0	60
							0	0	60																																								SD
							0	0	60
							0	0	60
							0	0	60
							0	0	60
							0	0	60
							0	0	60
							0	0	60
							0	0	60
							0	0	60
							0	0	60
							0	0	60
[truncated: 2 more columns]

## Sheet: Fig. 2F and 2G
	Target	Sample	Biological Set Name	Cq	Starting Quantity (SQ)	Log Starting Quantity	SQ Mean	SQ Std. Dev	Set Point	Well Note
	Actin	WT		12.977				0	60			b-actin	12.977	13.4338				b-actin	12.977	13.4338		b-actin	12.977	13.4338		b-actin	12.977	13.4338		b-actin	15.9446	15.4894				b-actin	15.9446	15.4894		b-actin	15.9446	15.4894		b-actin	15.9446	15.4894
				11.7949				0	60				11.7949	13.3289					11.7949	13.3289			11.7949	13.3289			11.7949	13.3289			15.7706	15.67					15.7706	15.67			15.7706	15.67			15.7706	15.67
				12.8665				0	60				12.8665	13.413					12.8665	13.413			12.8665	13.413			12.8665	13.413			15.0732	15.4919					15.0732	15.4919			15.0732	15.4919			15.0732	15.4919
		Sphere		13.4338				0	60
				13.3289				0	60
				13.413				0	60				12.5461	13.3919					12.5461	13.3919			12.5461	13.3919			12.5461	13.3919			15.5962	15.5504					15.5962	15.5504			15.5962	15.5504			15.5962	15.5504
		DOX-		15.9446				0	60
				15.7061				0	60			MUC1	21.1813	19.5583				WDR5	19.7582	19.6859		RBBP5	21.3105	21.0662		SET1A	21.4267	21.5278		MUC1	22.2363	26.4016				WDR5	21.2902	22.184		RBBP5	22.4648	22.77		SETD1A	22.9536	23.417
				15.0732				0	60				21.16	19.7286					19.7858	19.7727			21.1059	21.063			21.6582	22.0492			22.872	26.21					21.2167	22.1477			22.3701	22.8186			22.8945	23.4246
		DOX+		15.4894				0	60				20.7737	19.629					19.7135	19.6115			21.35	21.1698			21.5228	21.6491			22.5152	26.2079					21.1183	22.4567			22.3281	22.665			22.92	23.6123
				15.67				0	60
				15.4919				0	60
	MUC1	WT		21.1813				0	60				21.0383	19.6386					19.7525	19.69			21.2555	21.0996			21.5359	21.7421			22.5411	26.2732					21.2084	22.2628			22.3877	22.7512			22.9227	23.4846
				21.16				0	60
				20.7737				0	60				8.4922	6.24675					7.20635	6.29815			8.70933	7.70776			8.98978	8.35018			6.94499	10.7228					5.61226	6.71241			6.79152	7.20079			7.32655	7.93422
		Sphere		19.5583				0	60
				19.7286				0	60				0.00277712	0.0131687					0.0067713	0.0127077			0.00238907	0.00478335			0.00196701	0.0030644			0.00811616	0.000591735					0.0204429	0.00953597			0.00902709	0.00679743			0.00623001	0.00408849
				19.629				0	60
		DOX-		22.2363				0	60				1	4.74185					1	1.87671			1	2.00218			1	1.5579			1	0.0729082					1	0.466469			1	0.753004			1	0.656258
				22.872				0	60
				22.5152				0	60				WT	SPHERE					WT	SPHERE			WT	SPHERE			WT	SPHERE			DOX-	DOX+					DOX-	DOX+			DOX-	DOX+			DOX-	DOX+
		DOX+		26.4016				0	60
				26.21				0	60				8.20422	6.12448					6.78122	6.25209			8.33343	7.63236			8.4497	8.09401			6.29163	10.9122					5.34557	6.69463			6.52017	7.28061			7.009	7.92757
				26.2079				0	60				9.36517	6.39974					7.99089	6.44379			9.31108	7.7341			9.86334	8.72036			7.10135	10.54					5.44611	6.47773			6.59952	7.14865			7.12388	7.75462
	WDR5	WT		19.7582				0	60				7.9072	6.21603					6.84695	6.19856			8.48349	7.75684			8.65629	8.23617			7.44198	10.716					6.04509	6.96485			7.25487	7.17312			7.84677	8.12045
				19.7858				0	60
				19.7135				0	60			POWER	0.00339064	0.0143334				POWER	0.00909181	0.01312		POWER	0.00310019	0.00504002		POWER	0.00286013	0.00365983		POWER	0.0127653	0.000518911				POWER	0.0245936	0.00965417		POWER	0.0108951	0.0064316		POWER	0.0077639	0.00410736
		Sphere		19.6859				0	60				0.00151636	0.0118437					0.00393099	0.0114875			0.00157429	0.00469683			0.00107359	0.00237089			0.00728249	0.000671636					0.022938	0.0112204			0.0103121	0.0070476			0.00716965	0.00463049
				19.7727				0	60				0.00416578	0.0134521					0.00868688	0.0136159			0.00279393	0.00462337			0.00247854	0.00331639			0.00575097	0.000594504					0.0151442	0.00800516			0.00654736	0.00692907			0.00434398	0.00359336
				19.6115				0	60
		DOX-		21.2902				0	60			AVE						AVE				AVE				AVE				AVE						AVE				AVE				AVE
				21.2167				0	60			0.00302426	1.12115	4.73947				0.00723656	1.25637	1.81301		0.00248947	1.24532	2.02453		0.00213742	1.33812	1.71226		0.00859958	1.48441	0.0603414				0.020892	1.17718	0.4621		0.00925151	1.17766	0.695194		0.00642585	1.20823	0.639193
				21.1183				0	60				0.5014	3.91622					0.543212	1.58743			0.63238	1.88668			0.502284	1.10923			0.846842	0.078101					1.09794	0.537069			1.11463	0.761779			1.11575	0.720604
		DOX+		21.8404				0	60				1.37745	4.44805					1.20042	1.88154			1.1223	1.85717			1.15959	1.55158			0.66875	0.0691317					0.724882	0.38317			0.707707	0.748966			0.676017	0.559204
				22.1477				0	60
				22.4567				0	60				1	4.36791					1	1.76066			1	1.92279			1	1.45769			1	0.0691914					1	0.460779			1	0.735313			1	0.639667
	RBBP5	WT		21.0456				0	60			SD	0.450416	0.417435				SD	0.396578	0.153888		SD	0.324256	0.089336		SD	0.44018	0.312289		SD	0.428856	0.00887998				SD	0.241531	0.0769582		SD	0.255087	0.0353297		SD	0.284362	0.080701
				21.0594				0	60
				21.35				0	60
		Sphere		21.0662				0	60
				21.063				0	60
				21.1698				0	60
		DOX-		22.4648				0	60
				22.7014				0	60
				22.3281				0	60
		DOX+		22.77				0	60
				22.8186				0	60
				22.665				0	60
	SETD1A	WT		21.4267				0	60
				21.6582				0	60
				21.5228				0	60
		Sphere		21.5278				0	60
				21.0492				0	60
				21.6491				0	60
		DOX-		22.9536				0	60
				22.8945				0	60
				22.92				0	60
		DOX+		23.417				0	60
				23.4246				0	60
				23.6123				0	60
							0	0	60
							0	0	60
							0	0	60
							0	0	60
							0	0	60
							0	0	60
							0	0	60
							0	0	60
							0	0	60
							0	0	60
							0	0	60
							0	0	60
							0	0	60
							0	0	60
							0	0	60
							0	0	60
							0	0	60
							0	0	60
							0	0	60
							0	0	60
							0	0	60
							0	0	60
							0	0	60
							0	0	60
							0	0	60
							0	0	60
							0	0	60
							0	0	60
							0	0	60
							0	0	60
							0	0	60
							0	0	60
							0	0	60
							0	0	60
							0	0	60
							0	0	60

## Sheet: Fig. 3A
	gapdh	st#1		17.5531				0	60						GAPDH	MYC	WDR5	SETD1A																								GAPDH	18.67	20			GAPDH	17.55	18.26
				17.0952				0	60					CshRNA	17.1	18.64	18.13	21.72	1.54	1	1.03	1	4.62	1																			18.54	19.22				17.1	18.3
				17.8799				0	60					shP65	18.26	18.7	20.92	23.69	0.44	2.14355	2.66	0.323088	5.43	0.570382																			17.49	17.38				17.88	17.05
		shP65		18.2624				0	60
				18.3048				0	60
				17.0522				0	60																																		18.2333	18.8667				17.51	17.87
								0	60						GAPDH	KMT2B	KMT2C	SETD1A
								0	60					CshRNA	17.1	25.71	22.11	21.72	8.61	1	5.01	1	4.62	1																		NFKB	23.4	26.19			SET1A	21.56	23.69
								0	60					shP65	18.26	26.01	22.13	23.69	7.75	1.81504	3.87	2.20381	5.43	0.570382																			22.77	26.19				21.72	23.35
								0	60																																		22.74	25.04				21.87	23.33
								0	60
								0	60
																																											22.97	25.8067				21.7167	23.4567
															GAPDH	MYC	WDR5	SETD1A
														tetMYC_DOX-	17.48	19.49	21.11	23.32	2.01	1	3.63	1	5.84	1																			4.73667	6.94				4.20667	5.58667
														tetMYC_DOX+	18.38	23.15	22.64	23.35	4.77	0.147624	4.26	0.646176	4.97	1.82766
																																											0.0375078	0.00814426				0.0541586	0.0208087
																																											1	0.217135				1	0.384219
															GAPDH	KMT2B	KMT2C	SETD1A
														tetMYC_DOX-	17.48	26.02	23.64	23.32	8.54	1	6.16	1	5.84	1																			CshRNA	shP65				CshRNA	shP65
														tetMYC_DOX+	18.38	27.87	25.24	23.35	9.49	0.517632	6.86	0.615572	4.97	1.82766
																																											4.73	6.19				4.01	5.43
															GAPDH	WDR5					GAPDH	WDR5					GAPDH	WDR5															4.23	6.97				4.62	5.05
	WDR5	st#1		19.1904				0	60					CshRNA	17.55	19.19	1.64	1		CshRNA	17.1	18.13	1.03	1		CshRNA	17.88	19.27	1.39	1													5.25	7.66				3.99	6.28
				18.1308				0	60					shP65	18.26	20.92	2.66	0.493116		shP65	18.3	21	2.7	0.314253		shP65	17.05	20.17	3.12	0.301452
				19.2678				0	60																																	POWER	0.0376815	0.013697			POWER	0.0620683	0.0231957
		shP65		20.92				0	60																																		0.0532897	0.00797666				0.0406669	0.0301855
				20.9987				0	60																																		0.026278	0.00494436				0.0629347	0.0128686
				20.1673				0	60						WDR5			Average	STDEV				WDR5
								0	60					CshRNA	1	1	1	1	0			CshRNA	1																			AVE					AVE
								0	60					shP65	0.493116	0.314253	0.301452	0.369607	0.107153			shP65	0.369607																			0.0390831	0.964139	0.350458			0.0552233	1.12395	0.420034
								0	60																																		1.3635	0.204095				0.736409	0.546608
								0	60																																		0.672363	0.126509				1.13964	0.233029
							0	0	60
							0	0	60																																		1	0.227021				1	0.39989
	SETD1A	st#1		21.5589				0	60																																	SD	0.34696	0.113721			SD	0.228411	0.157757
				21.7184				0	60						GAPDH	SETD1A					GAPDH	SETD1A					GAPDH	SETD1A
				21.8734				0	60					CshRNA	17.55	21.56	4.01	1		CshRNA	17.1	21.72	4.62	1		CshRNA	17.88	21.87	3.99	1													CshRNA	shP65				CshRNA	shP65
		shP65		23.6922				0	60					shP65	18.26	23.69	5.43	0.373712		shP65	18.3	23.35	5.05	0.742262		shP65	17.05	23.33	6.28	0.204476
				23.3466				0	60
				23.3302				0	60
								0	60
								0	60						SETD1A			Average	STDEV				SETD1A
								0	60					CshRNA	1	1	1	1	0			CshRNA	1
								0	60					shP65	0.373712	0.742262	0.204476	0.44015	0.27498			shP65	0.44015
								0	60
								0	60
								0	60
								0	60
								0	60
								0	60
								0	60
								0	60
								0	60
								0	60
								0	60
								0	60
								0	60						GAPDH	p65					GAPDH	p65
								0	60																			GAPDH	P65
								0	60					CshRNA	18.67	23.4	4.73	1		CshRNA	18.54	22.77	4.23	1			st#1	17.49	22.74	5.25	1
								0	60					shP65	20	26.19	6.19	0.363493		shP65	19.22	26.19	6.97	0.149685			shP65	17.38	25.04	7.66	0.188156
							0	0	60
								0	60
								0	60															NFKB
								0	60							NFKB			Average	STDEV			CshRNA	1
								0	60						CshRNA	1	1	1	1	0			shP65	0.233778
								0	60						shP65	0.363493	0.149685	0.188156	0.233778	0.113972
								0	60
								0	60
								0	60
								0	60
							0	0	60
							0	0	60
							0	0	60
							0	0	60
							0	0	60
							0	0	60
							0	0	60
							0	0	60
							0	0	60
							0	0	60
							0	0	60
							0	0	60
							0	0	60
							0	0	60
							0	0	60
							0	0	60
							0	0	60
							0	0	60
							0	0	60
							0	0	60
							0	0	60
							0	0	60
							0	0	60
							0	0	60

[truncated: 22 more sheets: Fig. 3A SEt1B, Fig.3B, Fig.3C, Fig.3E_3G,  Fig.3D_3F_4F, Fig. 4G, Fig. 4G_MUC1_Histone, Fig. 4H, Fig. 5A, Fig. 5D, Fig. 5B, Fig.5 E, Fig.5 F, Fig.6C_6D, Fig. 6E, Fig.6F, Fig.6 G, Fig. 6H, Fig. 7B, Fig.7C …]
